# Supplementary material for: Nutrient-Dependent Impact of Microbes on Drosophila suzukii Development
Source: mBio. 2018 Mar 20;9(2):e02199-17. doi: 10.1128/mBio.02199-17 (PMC5874910; doi:10.1128/mBio.02199-17)
Supplement: TABLE S1 [file mbo002183788st1.xlsx]

## Sheet: a. Sample Information
SampleID	BarcodeSequence	LinkerPrimerSequence	InputFastaFileName	Population	Location	Latitude	Longitude	Collection date	Time	Sex	Repeat	Code	Note	Description
CALI.F.1	ATCTCAGGCTCTCTAT	CTCTCTAT	A12.R_merged.fasta	lab	CALI	38o54 N	121o75' W		lab	Female	1	A12	CALI-F-1	A12.R_merged.fasta
CALI.F.2	ATCTCAGGTATCCTCT	TATCCTCT	B12.R_merged.fasta	lab	CALI	38o54 N	121o75' W		lab	Female	2	B12	CALI-F-2	B12.R_merged.fasta
CALI.F.3	ATCTCAGGGTAAGGAG	GTAAGGAG	C12.R_merged.fasta	lab	CALI	38o54 N	121o75' W		lab	Female	3	C12	CALI-F-3	C12.R_merged.fasta
CALI.M.1	ATCTCAGGACTGCATA	ACTGCATA	D12.R_merged.fasta	lab	CALI	38o54 N	121o75' W		lab	Male	1	D12	CALI-M-1	D12.R_merged.fasta
CALI.M.2	ATCTCAGGAAGGAGTA	AAGGAGTA	E12.R_merged.fasta	lab	CALI	38o54 N	121o75' W		lab	Male	2	E12	CALI-M-2	E12.R_merged.fasta
CALI.M.3	ATCTCAGGCTAAGCCT	CTAAGCCT	F12.R_merged.fasta	lab	CALI	38o54 N	121o75' W		lab	Male	3	F12	CALI-M-3	F12.R_merged.fasta
lo.f.1.1	GTAGAGGACGTCTAAT	CGTCTAAT	G10.R_merged.fasta	wild	LO	42o52'49.97" N	77o00' 32.17" W	Sept. 6, 2016	Summer	Female	1	G10	lo-f-1.1	G10.R_merged.fasta
lo.f.1.2	GTAGAGGATCTCTCCG	TCTCTCCG	H10.R_merged.fasta	wild	LO	42o52'49.97" N	77o00' 32.17" W	Sept. 6, 2016	Summer	Female	2	H10	lo-f-1.2	H10.R_merged.fasta
lo.f.1.3	AAGAGGCACTCTCTAT	CTCTCTAT	A09.R_merged.fasta	wild	LO	42o52'49.97" N	77o00' 32.17" W	Sept. 6, 2016	Summer	Female	3	A09	lo-f-1.3	A09.R_merged.fasta
lo.f.2.1	GTAGAGGACTCTCTAT	CTCTCTAT	A10.R_merged.fasta	wild	LO	42o52'49.97" N	77o00' 32.17" W	Nov. 2, 2016	Fall	Female	1	A10	lo-f-2.1	A10.R_merged.fasta
lo.f.2.2	GTAGAGGATATCCTCT	TATCCTCT	B10.R_merged.fasta	wild	LO	42o52'49.97" N	77o00' 32.17" W	Nov. 2, 2016	Fall	Female	2	B10	lo-f-2.2	B10.R_merged.fasta
lo.f.2.3	GTAGAGGAGTAAGGAG	GTAAGGAG	C10.R_merged.fasta	wild	LO	42o52'49.97" N	77o00' 32.17" W	Nov. 2, 2016	Fall	Female	3	C10	lo-f-2.3	C10.R_merged.fasta
lo.m.1.1	AAGAGGCATATCCTCT	TATCCTCT	B09.R_merged.fasta	wild	LO	42o52'49.97" N	77o00' 32.17" W	Sept. 6, 2016	Summer	Male	1	B09	lo-m-1.1	B09.R_merged.fasta
lo.m.1.2	AAGAGGCAGTAAGGAG	GTAAGGAG	C09.R_merged.fasta	wild	LO	42o52'49.97" N	77o00' 32.17" W	Sept. 6, 2016	Summer	Male	2	C09	lo-m-1.2	C09.R_merged.fasta
lo.m.1.3	AAGAGGCAACTGCATA	ACTGCATA	D09.R_merged.fasta	wild	LO	42o52'49.97" N	77o00' 32.17" W	Sept. 6, 2016	Summer	Male	3	D09	lo-m-1.3	D09.R_merged.fasta
lo.m.2.1	GTAGAGGAACTGCATA	ACTGCATA	D10.R_merged.fasta	wild	LO	42o52'49.97" N	77o00' 32.17" W	Nov. 2, 2016	Fall	Male	1	D10	lo-m-2.1	D10.R_merged.fasta
lo.m.2.2	GTAGAGGAAAGGAGTA	AAGGAGTA	E10.R_merged.fasta	wild	LO	42o52'49.97" N	77o00' 32.17" W	Nov. 2, 2016	Fall	Male	2	E10	lo-m-2.2	E10.R_merged.fasta
lo.m.2.3	GTAGAGGACTAAGCCT	CTAAGCCT	F10.R_merged.fasta	wild	LO	42o52'49.97" N	77o00' 32.17" W	Nov. 2, 2016	Fall	Male	3	F10	lo-m-2.3	F10.R_merged.fasta
NYB.F.1	ATCTCAGGCGTCTAAT	CGTCTAAT	G12.R_merged.fasta	lab	NY	42o87 N	77o00' W		lab	Female	1	G12	NYB-F-1	G12.R_merged.fasta
NYB.F.2	ATCTCAGGTCTCTCCG	TCTCTCCG	H12.R_merged.fasta	lab	NY	42o87 N	77o00' W		lab	Female	2	H12	NYB-F-2	H12.R_merged.fasta
NYB.F.3	GCTCATGACTCTCTAT	CTCTCTAT	A11.R_merged.fasta	lab	NY	42o87 N	77o00' W		lab	Female	3	A11	NYB-F-3	A11.R_merged.fasta
NYB.M.1	GCTCATGATATCCTCT	TATCCTCT	B11.R_merged.fasta	lab	NY	42o87 N	77o00' W		lab	Male	1	B11	NYB-M-1	B11.R_merged.fasta
NYB.M.2	GCTCATGAGTAAGGAG	GTAAGGAG	C11.R_merged.fasta	lab	NY	42o87 N	77o00' W		lab	Male	2	C11	NYB-M-2	C11.R_merged.fasta
NYB.M.3	GCTCATGAACTGCATA	ACTGCATA	D11.R_merged.fasta	lab	NY	42o87 N	77o00' W		lab	Male	3	D11	NYB-M-3	D11.R_merged.fasta
RPE.f.1.1	CGAGGCTGCGTCTAAT	CGTCTAAT	G08.R_merged.fasta	wild	RPE	42o47' 38.03" N	76o59' 58.97" W	Sept. 6, 2016	Summer	Female	1	G08	RPE-f-1.1	G08.R_merged.fasta
RPE.f.1.2	CGAGGCTGTCTCTCCG	TCTCTCCG	H08.R_merged.fasta	wild	RPE	42o47' 38.03" N	76o59' 58.97" W	Sept. 6, 2016	Summer	Female	2	H08	RPE-f-1.2	H08.R_merged.fasta
RPE.f.1.3	AAGAGGCAAAGGAGTA	AAGGAGTA	E09.R_merged.fasta	wild	RPE	42o47' 38.03" N	76o59' 58.97" W	Sept. 6, 2016	Summer	Female	3	E09	RPE-f-1.3	E09.R_merged.fasta
RPE.f.2.1	CGAGGCTGCTCTCTAT	CTCTCTAT	A08.R_merged.fasta	wild	RPE	42o47' 38.03" N	76o59' 58.97" W	Nov. 2, 2016	Fall	Female	1	A08	RPE-f-2.1	A08.R_merged.fasta
RPE.f.2.2	CGAGGCTGTATCCTCT	TATCCTCT	B08.R_merged.fasta	wild	RPE	42o47' 38.03" N	76o59' 58.97" W	Nov. 2, 2016	Fall	Female	2	B08	RPE-f-2.2	B08.R_merged.fasta
RPE.f.2.3	CGAGGCTGGTAAGGAG	GTAAGGAG	C08.R_merged.fasta	wild	RPE	42o47' 38.03" N	76o59' 58.97" W	Nov. 2, 2016	Fall	Female	3	C08	RPE-f-2.3	C08.R_merged.fasta
RPE.m.1.1	AAGAGGCACTAAGCCT	CTAAGCCT	F09.R_merged.fasta	wild	RPE	42o47' 38.03" N	76o59' 58.97" W	Sept. 6, 2016	Summer	Male	1	F09	RPE-m-1.1	F09.R_merged.fasta
RPE.m.1.2	AAGAGGCACGTCTAAT	CGTCTAAT	G09.R_merged.fasta	wild	RPE	42o47' 38.03" N	76o59' 58.97" W	Sept. 6, 2016	Summer	Male	2	G09	RPE-m-1.2	G09.R_merged.fasta
RPE.m.1.3	AAGAGGCATCTCTCCG	TCTCTCCG	H09.R_merged.fasta	wild	RPE	42o47' 38.03" N	76o59' 58.97" W	Sept. 6, 2016	Summer	Male	3	H09	RPE-m-1.3	H09.R_merged.fasta
RPE.m.2.1	CGAGGCTGACTGCATA	ACTGCATA	D08.R_merged.fasta	wild	RPE	42o47' 38.03" N	76o59' 58.97" W	Nov. 2, 2016	Fall	Male	1	D08	RPE-m-2.1	D08.R_merged.fasta
RPE.m.2.2	CGAGGCTGAAGGAGTA	AAGGAGTA	E08.R_merged.fasta	wild	RPE	42o47' 38.03" N	76o59' 58.97" W	Nov. 2, 2016	Fall	Male	2	E08	RPE-m-2.2	E08.R_merged.fasta
RPE.m.2.3	CGAGGCTGCTAAGCCT	CTAAGCCT	F08.R_merged.fasta	wild	RPE	42o47' 38.03" N	76o59' 58.97" W	Nov. 2, 2016	Fall	Male	3	F08	RPE-m-2.3	F08.R_merged.fasta

## Sheet: b. Rarefied_family_abundance
OTU_ID	CALI.F.1	CALI.F.2	CALI.F.3	CALI.M.1	CALI.M.2	CALI.M.3	lo.f.1.1	lo.f.1.2	lo.f.1.3	lo.f.2.1	lo.f.2.2	lo.f.2.3	lo.m.1.1	lo.m.1.2	lo.m.1.3	lo.m.2.1	lo.m.2.2	lo.m.2.3	NYB.F.1	NYB.F.2	NYB.F.3	NYB.M.1	NYB.M.2	NYB.M.3	RPE.f.1.1	RPE.f.1.2	RPE.f.1.3	RPE.f.2.1	RPE.f.2.2	RPE.f.2.3	RPE.m.1.1	RPE.m.1.2	RPE.m.1.3	RPE.m.2.1	RPE.m.2.2	RPE.m.2.3
Unassigned;Other;Other;Other;Other	0.0324747	0.0221322	0.0104296	0.0111115	0.00725589	0.00449235	0.0150019	0.00800237	0.00801114	0.0231277	0.0300502	0.0241486	0.00813008	0.0019112	0.00786496	0.00452157	0.0274697	0.0112443	0.0120165	0.00724322	0.00532895	0.000716191	0.000241172	0.00023648	0.0180803	0.00548516	0.00680948	0.00442488	0.019251	0.0171414	0.00470167	0.0297634	0.019338	0.00275237	0.0095669	0.00692199
k__Bacteria;Other;Other;Other;Other	0	0	0	0	0	0	0	0	0	0	0	3.41e-05	0	0	0	0	0	0	0	0	0	0	0	0	0	0	0	0	0	0	0	0	0	0	0	0
k__Bacteria;p__Acidobacteria;c__Acidobacteria-6;o__iii1-15;f__	0	0	0	0	0	0	0	0	0	0	0	0	0	0	0	0	5.98e-05	0	0	0	0	0	0	0	0	0	0	0	0	0	0	0	0	0	0	0
k__Bacteria;p__Actinobacteria;c__Actinobacteria;o__Actinomycetales;Other	0	0	0	0	0	0	0	0	0	0	0	0	0	0	0	6.37e-05	0	0	0	0	0	0	0	0	0	0	0	0	0	0	0	0	0	0	0	0
k__Bacteria;p__Actinobacteria;c__Actinobacteria;o__Actinomycetales;f__	0	0	0	0	0	0	0	0	0	0	0	0	0	0	0	0	0	5.57e-05	0	0	0	0	0	0	0	0	0	0	0	0	0	0	0	0	0	0
k__Bacteria;p__Actinobacteria;c__Actinobacteria;o__Actinomycetales;f__Beutenbergiaceae	0	0	0	0	0	0	0	0	0	0	0.000103136	0	0	0	0	0	0	0	0	0	0	0	0	0	0	0	0	0	0	0	0	0	0	0	0	0
k__Bacteria;p__Actinobacteria;c__Actinobacteria;o__Actinomycetales;f__Brevibacteriaceae	0	0	0	0	0	0	0	0	0	0	0	0	4.55e-05	0	0	0	0	0	0	0	0	0	0	0	0	0	7.46e-05	0	0	0	0	0	0	0	0	0
k__Bacteria;p__Actinobacteria;c__Actinobacteria;o__Actinomycetales;f__Corynebacteriaceae	0	0	0	0	0	0	0	0	0	0	0	0	0	0	0	0	0	0	0	0	0	0	0	0	0	0	2.49e-05	0	0.000117028	0.000100832	0	0.000128568	0	0	0	1.42e-05
k__Bacteria;p__Actinobacteria;c__Actinobacteria;o__Actinomycetales;f__Dermabacteraceae	0	0	0	0	0	0	0	0	0	0	0	0	0	0	0	0	0	0	0	0	0	0	0	0	0	0	4.97e-05	0	0	0	0	0	0	0	0	0
k__Bacteria;p__Actinobacteria;c__Actinobacteria;o__Actinomycetales;f__Microbacteriaceae	0	0	0	0	0	0	2.01e-05	0	0	6.11e-05	0.00360039	0.00216587	4.55e-05	0.000117012	6.05e-05	0.000286579	0.000313854	0.000278601	0	0	0	0	0	0	0	0	7.46e-05	0	0	0	0	0	0	0	0	0
k__Bacteria;p__Actinobacteria;c__Actinobacteria;o__Actinomycetales;f__Micrococcaceae	0	0	0	0	0	0	0	0	0	0	0	8.53e-05	0	0	0	6.37e-05	2.99e-05	0.00373326	0	0	0	0	0	0	0	0	0	0	0	0	0	0	0	0	0	0
k__Bacteria;p__Actinobacteria;c__Actinobacteria;o__Actinomycetales;f__Nocardiaceae	0	0	0	0	0	0	0	1.29e-05	0	0	9.38e-06	6.82e-05	0	0	6.05e-05	0.000573157	0	1.67e-05	0	0	0	0	0	0	0	3.74e-05	0	0	0	0	0	0	0	0	0	1.42e-05
k__Bacteria;p__Actinobacteria;c__Actinobacteria;o__Actinomycetales;f__Nocardioidaceae	0	0	0	0	0	0	0	0	0	0	0	3.41e-05	0	0	0	0	2.99e-05	2.23e-05	0	0	0	0	0	0	0	0	0	0	0	0	0	0	0	0	0	0
k__Bacteria;p__Actinobacteria;c__Actinobacteria;o__Actinomycetales;f__Propionibacteriaceae	0	0	0	0	0	0	1.34e-05	0	2.84e-05	0	0	0	0	0	0	0	0	0	0	0	0	0	0	0	0	9.34e-06	0	0	0	5.04e-05	0	0.000192852	0	1.56e-05	8.3e-05	5.7e-05
k__Bacteria;p__Actinobacteria;c__Actinobacteria;o__Actinomycetales;f__Sanguibacteraceae	0	0	0	0	0	0	0	0	0	8.55e-05	0.000309409	0	0	0	0	0	0	0	0	0	0	0	0	0	0	0	0	0	0	0	0	0	0	0	0	0
k__Bacteria;p__Actinobacteria;c__Actinobacteria;o__Bifidobacteriales;f__Bifidobacteriaceae	0	0	0	0	0	0	0	0	0	0	0	0	0	0	0	0	0	0	0	0	0	0	0	0	0	0	0	0	0	0	0	0	0.000197326	1.56e-05	0	0
k__Bacteria;p__Actinobacteria;c__Thermoleophilia;o__Gaiellales;f__Gaiellaceae	0	0	0	0	0	0	0	0	0	0	0	0	0	0	0.000241999	0	0	0	0	0	0	0	0	0	0	0	0	0	0	0	0	0	0	0	0	0
k__Bacteria;p__Actinobacteria;c__Thermoleophilia;o__Solirubrobacterales;Other	0	0	0	0	0	0	0	0	0	0	0	0	0	0	0	0	5.98e-05	0	0	0	0	0	0	0	0	0	0	0	0	0	0	0	0	0	0	0
k__Bacteria;p__Actinobacteria;c__Thermoleophilia;o__Solirubrobacterales;f__	0	0	0	0	0	0	0	0	2.84e-05	0	5.63e-05	5.12e-05	0	0.000130014	6.05e-05	0.000318421	0.0003288	7.8e-05	0	0	0	0	0	0	0	0	0	0	0	0.00564658	0	0	0	0	0	0
k__Bacteria;p__Actinobacteria;c__Thermoleophilia;o__Solirubrobacterales;f__Conexibacteraceae	0	0	0	0	0	0	0	0	0	0	0	0	0	0	0	0	4.48e-05	1.67e-05	0	0	0	0	0	0	0	0	0	0	0	0	0	0	0	0	0	0
k__Bacteria;p__Actinobacteria;c__Thermoleophilia;o__Solirubrobacterales;f__Patulibacteraceae	0	0	0	0	0	0	0	0	2.84e-05	6.11e-05	0.00100324	0.000528676	0	2.6e-05	0.000665497	0.00149658	0.000552982	2.79e-05	0	0	0	0	0	0	0	0	0	0	0	0	0	0	0	0	0	0
k__Bacteria;p__Actinobacteria;c__Thermoleophilia;o__Solirubrobacterales;f__Solirubrobacteraceae	0	0	0	0	0	0	0	0	2.84e-05	0	4.69e-05	0.000187595	2.28e-05	0	0.000120999	6.37e-05	0	4.46e-05	0	0	0	0	0	0	0	0	0	0	0	0	0	0	0	0	0	0
k__Bacteria;p__Bacteroidetes;c__Flavobacteriia;o__Flavobacteriales;f__Flavobacteriaceae	0	0	0	0	0	0	0	0	0	0	0	0	0	0	0	0	0	1.11e-05	0	0	0	0	0	0	0	0	7.46e-05	0	0	0	0	0	0	0	4.15e-05	0
k__Bacteria;p__Bacteroidetes;c__Flavobacteriia;o__Flavobacteriales;f__[Weeksellaceae]	0	0	0	0	0	0	0.000120875	0	0	0	0.000131264	0	0	0	0	0	0	0	0	0	0	0	0	0	0.00013045	0	0	0	0	0	0	0	0	0	0	0
k__Bacteria;p__Chlamydiae;c__Chlamydiia;o__Chlamydiales;f__Parachlamydiaceae	0	0	0	0	0	0	0	0	0.00017045	7.33e-05	0.000112512	0.00122789	0	0	0	0.000604999	0	0	0	0	0	0	0	0	0	0	0	0.000530534	0.00503218	0.00594908	0	0	0.00631444	0	0.00058107	0
k__Bacteria;p__Chlamydiae;c__Chlamydiia;o__Chlamydiales;f__Rhabdochlamydiaceae	0	0	0	0	0	0	0	0	0	0	0	0	0	0	0.000181499	0	0	5.57e-06	0	0	0	0	0	0	0	0	0	0	0	0.00393244	0	0	0	0	0	0
k__Bacteria;p__Cyanobacteria;c__Chloroplast;o__Streptophyta;f__	0	0	0	0	0	0	0	0	0	0	0	0	0	0	0	0	0	0	0	0	0	0	0	0	5.22e-05	0	0	0	0	0	0	0	0	0	0	0
k__Bacteria;p__Firmicutes;c__Bacilli;Other;Other	0	0	0	0	0	0	0	2.58e-05	0	0	0	0	0	0	0	0	0	0	0	0	0	0	0	0	0	0	0	0	0	0	0	0	0	0	0	0
k__Bacteria;p__Firmicutes;c__Bacilli;o__Bacillales;Other	0	0	0	0	3.74e-06	4.19e-06	1.34e-05	0.000244839	2.84e-05	2.44e-05	8.44e-05	3.41e-05	0	0.000221023	0.000241999	0	0	1.67e-05	7.68e-06	0	0	0	0	0	0.000208719	9.34e-06	9.94e-05	1.13e-05	0.000175541	0	0	0	4.93e-05	0	0	0
k__Bacteria;p__Firmicutes;c__Bacilli;o__Bacillales;f__	0	0	0	0	0	0	0	0	0	0	0	0	0	0	0	0	0	0	7.68e-06	0	0	0	0	0	0	0	0	0	0	0	0	0	0	0	0	0
k__Bacteria;p__Firmicutes;c__Bacilli;o__Bacillales;f__Bacillaceae	8.27e-05	0	0	0	0	4.19e-06	2.01e-05	0.0388005	0.00017045	6.11e-05	5.63e-05	0.000306973	0	0.000117012	0.00332748	0.000987104	2.99e-05	3.34e-05	0	0	1.68e-05	0	0	0	2.61e-05	0.000158855	0.000323078	0.143007	0.00924517	5.04e-05	0	0.000128568	0.000246658	0	0.00234503	0.000242127
k__Bacteria;p__Firmicutes;c__Bacilli;o__Bacillales;f__Listeriaceae	0	0	0	0	0	0	0	0	0.000511349	0	0	6.82e-05	0	0	0	0	0	0	0	0	0	0	0	0	0	0	0	0	0	0	0	0	0	0	0	0
k__Bacteria;p__Firmicutes;c__Bacilli;o__Bacillales;f__Paenibacillaceae	0	0.000110973	0	3.81e-05	3.74e-06	0	0	0	0	0	0	0	0	0	0	0	0	1.11e-05	0	0	0	0	0	0	0	0	0	0	0	0.00136123	0	0	0	0	0	0
k__Bacteria;p__Firmicutes;c__Bacilli;o__Bacillales;f__Planococcaceae	0	6.94e-06	0	0	0	0	0.000329049	3.87e-05	0.00107952	0	4.69e-05	1.71e-05	0.0364146	0.000351037	0.00308549	0.000477631	7.47e-05	0.000128157	7.68e-06	0	0	9.42e-06	0	0	0.00618331	4.67e-05	0	3.39e-05	0.000351083	0	0	0.000128568	0.00295989	1.56e-05	0.000622575	0
k__Bacteria;p__Firmicutes;c__Bacilli;o__Bacillales;f__Staphylococcaceae	3.31e-05	6.94e-06	1.91e-05	0	0	0	0.00102072	3.87e-05	0.010994	0.000940251	0.00622568	0.000136433	0.00469131	0.0076578	0.0200859	0.00385289	0.0011508	0.00041233	3.84e-06	0	8.38e-06	0	0	2.49e-05	0.00373086	0.00256037	0	0.00250593	0.0289643	0.0248551	0.000222376	6.43e-05	0.00887968	0.00217374	0.00481458	0
k__Bacteria;p__Firmicutes;c__Bacilli;o__Bacillales;f__Thermoactinomycetaceae	0	0	0	0	0	0	0	0	0	0	0	0	0	0	0	0	0	0	0	0	0	0	0	0	0	0	0	0	0	0	0	0	0	0	0.000124515	0
k__Bacteria;p__Firmicutes;c__Bacilli;o__Bacillales;f__[Exiguobacteraceae]	0	0	0	0	0	0	0	0	0	0	0	8.53e-05	0	0	0	0	0	0.00168832	0	0	0	0	0	0	0	0	0	0	0.00573435	0	0	0	0	0	0	1.42e-05
k__Bacteria;p__Firmicutes;c__Bacilli;o__Gemellales;f__Gemellaceae	0	0	0	0	0	0	6.72e-06	0	0	0	0	0	0	0	0.000181499	0	0	0	0	0	0	0	0	0	0	0	0	0	0	0	0	0	0	0	0	0
k__Bacteria;p__Firmicutes;c__Bacilli;o__Lactobacillales;Other	0.00297781	0.00591626	0.00489513	0.00472031	0.00659422	0.00542267	0.000167882	1.29e-05	8.52e-05	0.000378543	0.00132202	0.000102324	0.00013664	1.3e-05	6.05e-05	9.55e-05	5.98e-05	0	0.00538458	0.00543645	0.00594899	0.0057201	0.00667243	0.00674591	2.61e-05	9.34e-06	0	0	0.000117028	0	6.35e-06	0	4.93e-05	1.56e-05	2.08e-05	0.000242127
k__Bacteria;p__Firmicutes;c__Bacilli;o__Lactobacillales;f__	0.00234916	0.00323209	0.00277677	0.00241415	0.00195509	0.001253	0.000335764	0.00359527	0.000255675	0.0564395	0.00143453	0.00931153	0.00138917	2.6e-05	0.000120999	9.55e-05	2.99e-05	0	0.0027134	0.00245205	0.00243825	0.00138526	0.00110537	0.00100815	0.00148712	6.54e-05	0.00337989	0.000767581	0.0119368	0.00494076	0.000216023	0	0	0	0.00512586	0.00199399
k__Bacteria;p__Firmicutes;c__Bacilli;o__Lactobacillales;f__Aerococcaceae	0	0	0	0	0	0	0	0	0.000511349	0	0	0	0	0	0	9.55e-05	0	5.57e-06	0	0	0	0	0	0	0.00106969	0	0	1.13e-05	0	0.00756239	0	0	0	0	0	0
k__Bacteria;p__Firmicutes;c__Bacilli;o__Lactobacillales;f__Carnobacteriaceae	0.000148891	9.02e-05	0.000114506	1.91e-05	9.35e-05	9.22e-05	1.34e-05	0.00331177	0	0.0224195	0.000459425	0.0196122	0	0	6.05e-05	0.000796052	0.0004932	0	0.000188057	0.000371034	0.000108925	0.000113083	0.000100488	7.47e-05	0	0	0	2.26e-05	0	5.04e-05	0	0	0	0	0	0
k__Bacteria;p__Firmicutes;c__Bacilli;o__Lactobacillales;f__Enterococcaceae	0.428276	0.871445	0.715958	0.694584	0.942925	0.791672	0.00351209	0.00164944	0.00522712	0.0353144	0.0618443	0.034688	0.0260072	0.0127803	0.0245024	0.0124821	0.00688985	0.00049591	0.815504	0.911484	0.961834	0.980305	0.989409	0.980322	0.00159148	0.000102788	0.00159054	0.000677277	0.00397894	0.00282329	0.000241437	0.00314991	0.000838636	0.000922668	0.000954614	0.000640925
k__Bacteria;p__Firmicutes;c__Bacilli;o__Lactobacillales;f__Lactobacillaceae	0.0750244	0.0108199	0.0208783	0.00729329	0.00535687	0.00343631	0.00313604	0.000193294	0.467941	0.375966	0.399184	0.000869758	0.00302885	0.000247026	0.00381148	0.0202834	0.00161411	7.24e-05	0.0922325	0.0719321	0.0233435	0.0110444	0.00208011	0.0106914	0.000260899	0.000289676	0.000198817	0.000270911	0.0293154	0.0168893	0.000139779	0.013371	0.00626511	0.00214247	0.0125968	1.42e-05
k__Bacteria;p__Firmicutes;c__Bacilli;o__Lactobacillales;f__Leuconostocaceae	9.93e-05	0.00016646	6.68e-05	6.35e-05	9.72e-05	5.45e-05	0.241468	0.0927038	0.0867305	0.0141404	0.0340537	0.15688	0.640204	0.00141715	0.210963	0.0212387	0.322837	0.000445762	0.000115137	0.000419429	8.38e-06	7.54e-05	4.02e-05	9.96e-05	0.327898	0.863348	0.32862	0.0592392	0.0313049	0.0103857	0.0235719	0.213358	0.530166	0.744562	0.302488	0.603153
k__Bacteria;p__Firmicutes;c__Bacilli;o__Lactobacillales;f__Streptococcaceae	0.17455	5.55e-05	0.243965	0.260436	4.49e-05	0.192739	0.000376056	0.00121131	0.00340899	0.00711905	7.5e-05	0.321179	0.00214069	0.00019502	0.0579587	0.237637	0.0519653	2.23e-05	0.0714848	0.000145187	8.38e-05	0	0.000100488	0.000248927	0.000521798	0	0.00556688	0.0198555	0.00532475	0.0152256	3.81e-05	6.43e-05	0.00291056	0.000187661	0.00439953	0.00148125
k__Bacteria;p__Firmicutes;c__Clostridia;o__Clostridiales;f__Peptococcaceae	0	0	0	0	0	0	1.34e-05	0	0	0	0	0	0	0	0	0	0	0	0	0	0	0	0	0	0	0	0	0	0	0	0	0	0	0	0	0
k__Bacteria;p__Firmicutes;c__Clostridia;o__Clostridiales;f__Veillonellaceae	6.62e-05	0	0	0	0	0	0	0	5.68e-05	0.00845005	0	0	0	0	0	0	2.99e-05	0	0	0	0	0	0	0	0	0	0	0	0	0	0	0	0	0	0	0
k__Bacteria;p__Firmicutes;c__Erysipelotrichi;o__Erysipelotrichales;f__Erysipelotrichaceae	0	0	0	0	0	0	0	0	0	0	0	0	0	0	0	0	0	0	0	0	0	0	0	0	0	0.00119608	0	0	0	0	0	0	0	0	0	0
k__Bacteria;p__Proteobacteria;Other;Other;Other	0	0	0	0	0	0	0	0	0	0.000146533	0.000703202	0.000306973	0	0	0	0	2.99e-05	0.000105868	0	0	0	0	0	0	5.22e-05	0.000252299	7.46e-05	0.000191895	0.000234055	0.000100832	0.000343095	0.000128568	0.000295989	0	0.000394297	0.000113942
k__Bacteria;p__Proteobacteria;c__Alphaproteobacteria;o__;f__	0	0	0	0	0	0	1.34e-05	0	0	0	0	0	0	0	0	0	0	0	0	0	0	0	0	0	0	0	0	0	0	0	0	0	0	0	0	0
k__Bacteria;p__Proteobacteria;c__Alphaproteobacteria;o__Caulobacterales;f__Caulobacteraceae	0	0	0	0	0	0	0	0	0	0	0	0	0	0	0	0.000127368	0	0	0	0	0	0	0	0	0	0	0	0	0	0	0	0	0	0	4.15e-05	0
k__Bacteria;p__Proteobacteria;c__Alphaproteobacteria;o__Rhizobiales;f__	0	0	0	0	0	0	0	0	0	0	1.88e-05	5.12e-05	0	0	0	0	0	0	0	0	0	0	0	0	0	0	0	0	0	0.000151248	0	0	0	0	0	0
k__Bacteria;p__Proteobacteria;c__Alphaproteobacteria;o__Rhizobiales;f__Aurantimonadaceae	0	0	0	0	0	0	0	0	0	0	0	0	0	0	0	0	0	0	0	0	0	0	0	0	0	0	0	0	0	0	0	0	0	0	4.15e-05	0
k__Bacteria;p__Proteobacteria;c__Alphaproteobacteria;o__Rhizobiales;f__Bradyrhizobiaceae	0	0	0	0	0	0	0	0	0	0	1.88e-05	0	0	0	0	0	0	0	0	0	0	0	0	0	0	0	0	0	0	0	0	0	0	0	0	0
k__Bacteria;p__Proteobacteria;c__Alphaproteobacteria;o__Rhizobiales;f__Brucellaceae	0	0	0	0	0	0	0	0	0	0	0	0	0	1.3e-05	0	0	0	0	0	0	0	0	0	0	0	9.34e-06	0	0	0	0	2.54e-05	0	0	0	0	0
k__Bacteria;p__Proteobacteria;c__Alphaproteobacteria;o__Rhizobiales;f__Methylobacteriaceae	0	0	0	0	0	0	0	0	0	0	8.44e-05	0	6.83e-05	0	0	0	2.99e-05	0	0	0	0	0	0	0	0	0	0	0	0	0	0	0	0	0	0	0
k__Bacteria;p__Proteobacteria;c__Alphaproteobacteria;o__Rhizobiales;f__Rhizobiaceae	0	0	0	0	0	0	0	0	0	0	0	3.41e-05	0	0	0	6.37e-05	1.49e-05	2.79e-05	0	0	0	0	0	0	0	0	4.97e-05	0	0	0	1.91e-05	0	0	0	0	0
k__Bacteria;p__Proteobacteria;c__Alphaproteobacteria;o__Rhodobacterales;f__Rhodobacteraceae	0	0	0	0	0	0	0	0	0	0	2.81e-05	0	0	0	0	0	0	0	0	0	0	0	0	0	0	0	0	0	0	0	0	0	0	0	0	0
k__Bacteria;p__Proteobacteria;c__Alphaproteobacteria;o__Rhodospirillales;f__Acetobacteraceae	4.96e-05	0	9.54e-06	0	0	4.19e-06	0.000651383	3.87e-05	5.68e-05	0	1.88e-05	5.12e-05	2.28e-05	5.2e-05	0.000544498	0.000541315	0.00128531	5.57e-06	0	0	0	0	0	0	0.000834877	0	2.49e-05	0	0	0.000604991	2.54e-05	0.000321419	0.000246658	0	0	0.000242127
k__Bacteria;p__Proteobacteria;c__Alphaproteobacteria;o__Rickettsiales;f__Rickettsiaceae	0	0	0	0	0	0	0	0	0	0.000122111	0	5.12e-05	0	0	0	0	0	0	0	0	0	0	0	0	0	0	0	5.64e-05	0.000292569	0.000352912	0	0	9.87e-05	0	0	0
k__Bacteria;p__Proteobacteria;c__Alphaproteobacteria;o__Sphingomonadales;f__Sphingomonadaceae	0	0	0	0	0	0	0.000631237	0	0	0	0.000103136	0	0	0	0	3.18e-05	0	0	0	0	0	0	0	0	0	0	0	0	0	0	1.27e-05	0	0	0	0.00016602	0
k__Bacteria;p__Proteobacteria;c__Betaproteobacteria;Other;Other	0	0	0	0	0	0	0	1.29e-05	0	4.88e-05	0.000337537	0.000289919	2.28e-05	2.6e-05	6.05e-05	0.000127368	0.000209236	5.01e-05	0	0	0	0	0	0	0.00013045	0.000177544	0.00034793	5.64e-05	0.000117028	0	0.000565471	0.000192852	0.000197326	1.56e-05	0.00016602	0.000156671
k__Bacteria;p__Proteobacteria;c__Betaproteobacteria;o__;f__	0	0	0	0	0	0	0	0	0	7.33e-05	1.88e-05	0	0	0	0.000302499	0.00168763	0	0.000791227	0	0	0	0	0	0	2.61e-05	3.74e-05	2.49e-05	1.13e-05	0	0	0	0	0	1.56e-05	4.15e-05	0
k__Bacteria;p__Proteobacteria;c__Betaproteobacteria;o__A21b;f__UD5	0	0	0	0	0	0	0	0	0	0	0	0	0	0	0	0	0	2.23e-05	0	0	0	0	0	0	0	0	0	0	0	0	0	0	0	0	0	0
k__Bacteria;p__Proteobacteria;c__Betaproteobacteria;o__Burkholderiales;Other	0	0	0	0	0	0	3.36e-05	0	0	9.77e-05	0.000431297	1.71e-05	0	0	0	0	0	2.23e-05	0	0	0	0	0	0	2.61e-05	2.8e-05	7.46e-05	0.000327351	0.000117028	0.000403327	0	0.000257136	4.93e-05	0	4.15e-05	1.42e-05
k__Bacteria;p__Proteobacteria;c__Betaproteobacteria;o__Burkholderiales;f__	0	0	0	0	0	0	0	0	0	0.00046402	0.000890722	0.000221703	0	0	0	0	0	0.000217309	0	0	0	0	0	0	0	0	0	0.000146743	0.000117028	0.00025208	0	0	0	0	0	1.42e-05
k__Bacteria;p__Proteobacteria;c__Betaproteobacteria;o__Burkholderiales;f__Alcaligenaceae	0	0	0	0	7.48e-06	0	9.4e-05	0	5.68e-05	0.000146533	0.00255966	0.00237052	0	0	6.05e-05	0.00015921	0.000343745	0.000646355	0	0	0	9.42e-06	0	0	0	0	0.00946866	0.000665989	5.85e-05	0.00564658	0	0	0	0	0	0
k__Bacteria;p__Proteobacteria;c__Betaproteobacteria;o__Burkholderiales;f__Burkholderiaceae	0	0	0	0	0	0	0	0	0	0.000439598	0.000121888	6.82e-05	0	2.6e-05	0	0	0.000104618	0	0	0	0	0	0	0	0	0	0	0	0.000117028	0	0	0	0	0	0	0
k__Bacteria;p__Proteobacteria;c__Betaproteobacteria;o__Burkholderiales;f__Comamonadaceae	0.000132347	5.55e-05	0.000114506	5.08e-05	9.35e-05	3.35e-05	0.000530508	0.000257725	0.00426124	0.0975053	0.121026	0.214643	0.0106351	0.00109212	0.00762297	0.0132781	0.036153	0.00559431	6.91e-05	4.84e-05	0.000377049	0.000386366	0.000140684	0.000348497	0.195544	0.0769698	0.187534	0.0626143	0.497308	0.588656	0.00836134	0.523399	0.296877	0.187349	0.459543	0.29635
k__Bacteria;p__Proteobacteria;c__Betaproteobacteria;o__Burkholderiales;f__Oxalobacteraceae	0	0	1.91e-05	0	0	4.19e-06	6.72e-05	0	0.000142041	0.000293065	0.00155642	0.00173952	6.83e-05	3.9e-05	0.000846996	0.00761025	0.000104618	0.00190006	0	0	0	0	1e-05	0	0.00555715	0	0	2.26e-05	0.00696314	0.00776405	0	0	0	0	0.0012659	0.000854567
k__Bacteria;p__Proteobacteria;c__Betaproteobacteria;o__Ellin6067;f__	0	0	0	0	0	0	0	0	0	0	0	0	0	0	0	0	0	1.67e-05	0	0	0	0	0	0	0	0	0	0	0	0	0	0	0	0	0	0
k__Bacteria;p__Proteobacteria;c__Betaproteobacteria;o__Gallionellales;f__Gallionellaceae	0	0	0	0	0	0	0	0	0	0	0	0	0	0	0	0	0	0	0	0	0	0	0	0	0	0	0	0	0.00409596	0	0	0	0	0	0	0
k__Bacteria;p__Proteobacteria;c__Betaproteobacteria;o__Methylophilales;f__Methylophilaceae	0	0	0	0	0	0	0	0	0	2.44e-05	0.000309409	0	0	0	0	0	0.000119564	0.000161589	0	0	0	0	0	0	0	0	0	0	0	0	0	0	0	0	0	0
k__Bacteria;p__Proteobacteria;c__Betaproteobacteria;o__Neisseriales;f__Neisseriaceae	0	0	0	0	0	0	0	0	0	9.77e-05	0	0	0	0	0	0	0	1.11e-05	0	0	0	0	0	0	0	0	0	0	0	0	0	0	0	0	0	0
k__Bacteria;p__Proteobacteria;c__Betaproteobacteria;o__Rhodocyclales;f__Rhodocyclaceae	0	0	0	0	0	0	0	0	0	0	0.000262529	0.000562785	0	0	0	0	8.97e-05	4.46e-05	0	0	0	0	0	0	0.000600068	2.8e-05	7.46e-05	0	0.000994734	0.000201664	8.9e-05	0.000128568	0.000147995	0	6.23e-05	0
k__Bacteria;p__Proteobacteria;c__Deltaproteobacteria;o__;f__	0	0	0	0	0	0	0	0	0	0	0	0.000869758	0	0	0	0	0	0	0	0	0	0	0	0	0	0	0	0	0	0	0	0	0	0	0	0
k__Bacteria;p__Proteobacteria;c__Deltaproteobacteria;o__Bdellovibrionales;f__Bacteriovoracaceae	0	0	0	0	0	0	0	0	0	0	3.75e-05	0	0	0	0	0	0	0	0	0	0	0	0	0	0	0	0	0	0	0	0	0	0	0	0	0
k__Bacteria;p__Proteobacteria;c__Deltaproteobacteria;o__Desulfovibrionales;f__Desulfovibrionaceae	0	0	0	0	0	0	0	0	0	6.11e-05	0.000215649	0	0	0	0	0	0	0.000144873	0	0	0	0	0	0	0	0	0	0	0	0	0	0	0	0	0	0
k__Bacteria;p__Proteobacteria;c__Gammaproteobacteria;Other;Other	0	0	9.54e-06	0	0	0	0.00466712	0.00186851	0.00153405	0.000354121	0.000159392	0.000409298	6.83e-05	0.00981603	0.000483998	0.000859736	0.00369153	0.00314819	0	1.61e-05	0	0	0	0	0.00138276	0.000523286	0.00402604	0.00104978	0.000877706	0.00136123	0.00047652	0.00244279	0.000690642	0.000156384	0.0012659	0.000655168
k__Bacteria;p__Proteobacteria;c__Gammaproteobacteria;o__Aeromonadales;f__Aeromonadaceae	0	0	0	0	0	0	2.69e-05	0.000154635	2.84e-05	1.22e-05	9.38e-06	0	0	6.5e-05	0	0	2.99e-05	0.0192625	0	0	0	0	0	0	0	0	0	0.0171238	0	0	0	0	0	0	0	0
k__Bacteria;p__Proteobacteria;c__Gammaproteobacteria;o__Alteromonadales;f__Alteromonadaceae	0	0	0	0	0	0	6.72e-06	0	0	0	0	1.71e-05	0	0	0	0	0	0.000256313	0	0	0	0	0	0	0	0	0	0	0	0	0	0	0	0	0	0
k__Bacteria;p__Proteobacteria;c__Gammaproteobacteria;o__Alteromonadales;f__Shewanellaceae	0	0	0	0	0	0	0.000100729	3.87e-05	0	0	0	0	2.28e-05	0.00019502	6.05e-05	0	7.47e-05	5.57e-06	0	0	0	0	0	0	0	1.87e-05	0	0	0	0	2.54e-05	0	0	0	2.08e-05	0
k__Bacteria;p__Proteobacteria;c__Gammaproteobacteria;o__Alteromonadales;f__[Chromatiaceae]	0	0	0	0	0	0	0	0	0	0	0	0	0	0	0	3.18e-05	0.000134509	0.000217309	0	0	0	0	0	0	0	0	0	0	0	0	0	0	0	0	0	0
k__Bacteria;p__Proteobacteria;c__Gammaproteobacteria;o__Cardiobacteriales;f__Cardiobacteriaceae	0	6.94e-06	0	0	0	0	0.00199444	3.87e-05	0.000681799	3.66e-05	0.00014064	1.71e-05	0.00245952	0	0.00284349	0.00356631	0.00774174	0	0	0	0	0	0	0	0	0.000448531	0.000372782	0	5.85e-05	0.000151248	0.00197597	0.0250064	0.0176114	0	0.000207525	0.000142428
k__Bacteria;p__Proteobacteria;c__Gammaproteobacteria;o__Enterobacteriales;f__Enterobacteriaceae	0.00127384	0.00134555	0.000209928	0.00058448	0.000471016	6.29e-05	0.614328	0.80141	0.336865	0.0147143	0.0867095	0.0857138	0.20603	0.618735	0.594531	0.555931	0.308788	0.0990149	0.000188057	0.000371034	0.000310018	0.000113083	4.02e-05	0.000149356	0.412012	0.0257625	0.39157	0.115081	0.113575	0.0878246	0.00858372	0.13596	0.0519461	0.0421769	0.144354	0.037487
k__Bacteria;p__Proteobacteria;c__Gammaproteobacteria;o__Legionellales;f__	0	0	0	0	0	0	0	0	0	0	0	0.000204649	0	0	0	0	0.000134509	0	0	0	0	0	0	0	0	0	0	0	0	0	0	0	0	0	0	0
k__Bacteria;p__Proteobacteria;c__Gammaproteobacteria;o__Legionellales;f__Coxiellaceae	0	0	0	0	0	0	0	0	0	2.44e-05	9.38e-06	0.000613947	0	0.00240525	0	0.000604999	0.000134509	3.34e-05	0	0	0	0	0	0	0	0	0	0.00116266	0.0286132	0.00156289	0	0	0.00443984	0	0	0
k__Bacteria;p__Proteobacteria;c__Gammaproteobacteria;o__Legionellales;f__Legionellaceae	0	0	0	0	0	0	0	0	0	3.66e-05	0	0.00405887	0	0	0.000181499	0.00015921	0	5.57e-05	0	0	0	0	0	0	0	0	0	0.000191895	0.0133996	0.0167381	0	0	0	0	0	0
k__Bacteria;p__Proteobacteria;c__Gammaproteobacteria;o__Oceanospirillales;f__Halomonadaceae	1.65e-05	6.94e-06	0.000114506	6.35e-06	2.62e-05	0.000196959	0.110205	0.0449602	0.0659356	0.000390754	0.00609442	0.022068	0.0410376	0.341429	0.0433783	0.0294221	0.182887	0.000222881	5.37e-05	1.61e-05	0	0	3.01e-05	1.24e-05	0.00013045	0.0138017	0.029077	7.9e-05	0.000351083	0.000604991	0.949114	0.000578555	0.0142075	1.56e-05	0.01903	0.008389
k__Bacteria;p__Proteobacteria;c__Gammaproteobacteria;o__Oceanospirillales;f__Oceanospirillaceae	0	0	0	0	0	0	0	0	0	0	0	0	0	0	0	0	0	7.8e-05	0	0	0	0	0	0	0	0	0	0	0	0	0	0	0	0	0	0
k__Bacteria;p__Proteobacteria;c__Gammaproteobacteria;o__Pasteurellales;f__	0.282214	0.0844991	0.000362602	0.0186462	0.0350159	0.000192769	0.000107445	0.00105667	0.000198858	2.44e-05	6.56e-05	0	0.0093143	0	0.000604997	0.000222894	1.49e-05	2.79e-05	2.3e-05	4.84e-05	5.03e-05	7.54e-05	0	0	0	0	2.49e-05	4.52e-05	0.00046811	0	6.35e-06	0	0.0115436	0.000250215	0	1.42e-05
k__Bacteria;p__Proteobacteria;c__Gammaproteobacteria;o__Pasteurellales;f__Pasteurellaceae	0	0	0	0	0	0	0	0	0	0	0	0	0	0	0	0	0	0	0	1.61e-05	0	0	0	0	0	0.0051768	0	0	0.000234055	0	0.000108011	0	0	0	0	0
k__Bacteria;p__Proteobacteria;c__Gammaproteobacteria;o__Pseudomonadales;Other	0	0	0	0	0	0	6.72e-06	0	0	0.000500653	0.000159392	0.000102324	0	0	0	9.55e-05	0	0.000913812	0	0	0	0	0	0	0.00010436	2.8e-05	0.000248521	0.000282199	0.000351083	0.000201664	0	0.000321419	0.000197326	0	4.15e-05	4.27e-05
k__Bacteria;p__Proteobacteria;c__Gammaproteobacteria;o__Pseudomonadales;f__Moraxellaceae	1.65e-05	0	9.54e-06	0	3.74e-06	4.19e-06	0.00034248	0	2.84e-05	0.0331652	0.000309409	0.0107611	6.83e-05	1.3e-05	0.000786496	0.000636841	0.00146465	0.00354381	0	0	8.38e-06	0	0	0	0.000417438	0	0.000869825	0.000270911	0.00702165	0.0788505	9.53e-05	0	0	0.00129799	0.00182622	4.27e-05
k__Bacteria;p__Proteobacteria;c__Gammaproteobacteria;o__Pseudomonadales;f__Pseudomonadaceae	0.000215064	9.71e-05	2.86e-05	2.54e-05	5.23e-05	0.000331059	0.000416348	0.000128863	0.00312491	0.305569	0.229103	0.0385763	0.00364373	0.000793083	0.0118579	0.0674096	0.0201016	0.841303	0	0	0.000125683	4.71e-05	2.01e-05	3.73e-05	0.0183673	0.00342005	0.029251	0.569229	0.166179	0.0791026	0.00103564	0.0509128	0.0225445	0.00627101	0.00977442	0.0319608
k__Bacteria;p__Proteobacteria;c__Gammaproteobacteria;o__Vibrionales;f__Vibrionaceae	0	0	0	0	0	0	0	0	0	0	0	0	0	6.5e-05	0	0	0	3.34e-05	0	0	0	0	0	0	0	0	0	0	0	0	0	0	0	0	0	0
k__Bacteria;p__Proteobacteria;c__Gammaproteobacteria;o__Xanthomonadales;f__Sinobacteraceae	0	0	0	0	0	0	0.000100729	0	0	0	0	0	0	0	0	0	0	0	0	0	0	0	0	0	0	0	0	0	0	0	0	0	0	0	0	0
k__Bacteria;p__Proteobacteria;c__Gammaproteobacteria;o__Xanthomonadales;f__Xanthomonadaceae	0	6.94e-06	0	0	0	0	0.000107445	2.58e-05	0.00164768	0.000903618	0.00793212	0.00383717	0.00428139	2.6e-05	0.00181499	0.0113358	0.0222538	0.0029866	0	0	8.38e-06	0	0	0	0.00354823	0	0	3.39e-05	0.00760679	0.0037812	0	0	0.000690642	0.00964892	0.0162907	0.00873083
k__Bacteria;p__Tenericutes;c__CK-1C4-19;o__;f__	0	0	0	0	0	0	0	0.000128863	0	6.11e-05	0	3.41e-05	0	0	0	0	0	0	0	0	0	0	0	0	0	0	0	0	0	0	0	0	0	0	0	0
k__Bacteria;p__Tenericutes;c__RF3;o__ML615J-28;f__	0	0	0	6.35e-06	0	0	0	0	0	0	0	0	0	0	6.05e-05	0	0	0	0	0	0	0	0	0	0	0	0	0	0	0	0	0	0	0	0	0
k__Bacteria;p__Verrucomicrobia;c__;o__;f__	0	0	0	0	0	0	0	0	0	0	0	6.82e-05	0	0	0	0	0	1.11e-05	0	0	0	0	0	0	0	0	0	0	0	0	0	0	0	0	0	0
k__Bacteria;p__Verrucomicrobia;c__Verrucomicrobiae;o__Verrucomicrobiales;f__Verrucomicrobiaceae	0	0	1.91e-05	0	0	0	0	3.87e-05	0.000142041	2.44e-05	0.000318785	0.0404182	0	0	0.000302499	6.37e-05	0	0.000256313	0	0	0	0	1e-05	0	0	0	0	0	0	0	0	0	0	0	0.0016602	0
k__Bacteria;p__Verrucomicrobia;c__[Spartobacteria];o__[Chthoniobacterales];f__[Chthoniobacteraceae]	0	0	0	0	0	0	0	0	0	0	3.75e-05	0	0	0	0	0	0	0	0	0	0	0	0	0	0	0	0	0	0	0.00872196	0	0	0	0	0	0

## Sheet: c. Rarefied_alpha_diversity_sta
SampleID	average_PD	average_OTU		# ANOVA of factors (collecting location, collecting time, and sex) and factor interactions that influence alpha diversity of baccterial communities in Drosophila suzukii
CALI.F.1	16.6006	530.1		Wild samples								Lab samples
CALI.F.2	15.058	463.2		Phylogenetic diversity [PD]:								Phylogenetic diversity [PD]:
CALI.F.3	13.3615	411.8		d1 <- read.csv("alpha_PD_table.csv", header=T)
CALI.M.1	14.4504	454.5		d1.w<- subset(d1, Population == "wild")								d1.l<- subset(d1, Population == "lab")
CALI.M.2	12.6865	367.5		aov.out = aov(average ~ Location * Time * Sex, data = d1.w)								aov.out = aov(average ~ Location * Sex, data = d1.l)
CALI.M.3	12.2284	370.8		> summary(aov.out)								> summary(aov.out)
lo.f.1.1	27.4014	892.8			Df	Sum Sq	Mean Sq	F value	Pr(>F)				Df	Sum Sq	Mean Sq	F value	Pr(>F)
lo.f.1.2	22.9747	821.8		Location	1	422.7	422.7	18.091	0.000607	***		Location	1	15.01	15.014	4.899	0.0578	.
lo.f.1.3	24.0264	702.3		Time	1	683.6	683.6	29.257	5.79e-05	***		Sex	1	31.23	31.233	10.191	0.0128	*
lo.f.2.1	42.1909	1473.9		Sex	1	247.2	247.2	10.581	0.004991	**		Location:Sex	1	5.4	5.4	1.762	0.221
lo.f.2.2	59.2013	2114.8		Location:Time	1	369.2	369.2	15.8	0.001088	**		Residuals	8	24.52	3.065
lo.f.2.3	53.3507	1620.3		Location:Sex	1	58.7	58.7	2.513	0.132473
lo.m.1.1	20.9814	564.7		Time:Sex	1	335	335	14.339	0.001618	**
lo.m.1.2	21.6899	731.6		Location:Time:Sex	1	3.7	3.7	0.16	0.694064
lo.m.1.3	27.8777	820.8		Residuals	16	373.8	23.4
lo.m.2.1	32.2028	1024.4
lo.m.2.2	38.6682	1248.7
lo.m.2.3	30.4422	1179.1
NYB.F.1	16.5299	569.7		Number of observed species								Number of observed species
NYB.F.2	14.6272	496.1		d2<- read.csv("alpha_otu_table.csv", header=T)
NYB.F.3	11.1767	339.4		d2.w<- subset(d2, Population == "wild")								d2.l<- subset(d2, Population == "lab")
NYB.M.1	10.6116	315.7		aov.out = aov(average ~ Location * Time * Sex, data = d2.w)								aov.out = aov(average ~ Location * Sex, data = d2.l)
NYB.M.2	9.20349	267.2		> summary(aov.out)								> summary(aov.out)
NYB.M.3	8.81391	249			Df	Sum Sq	Mean Sq	F value	Pr(>F)				Df	Sum Sq	Mean Sq	F value	Pr(>F)
RPE.f.1.1	24.8332	726.8		Location	1	726172	726172	23	0.000198	***		Location	1	10848	10848	2.069	0.188
RPE.f.1.2	16.7539	385.5		Time	1	935163	935163	29.62	5.42e-05	***		Sex	1	51431	51431	9.809	0.014	*
RPE.f.1.3	24.1537	657.6		Sex	1	266810	266810	8.451	0.01029	*		Location:Sex	1	10860	10860	2.071	0.188
RPE.f.2.1	28.1814	1027.3		Location:Time	1	515358	515358	16.323	0.000948	***		Residuals	8	41947	5243
RPE.f.2.2	34.2463	997.6		Location:Sex	1	104372	104372	3.306	0.087806	.
RPE.f.2.3	31.8484	952.4		Time:Sex	1	443224	443224	14.038	0.00176	**
RPE.m.1.1	25.4475	974.3		Location:Time:Sex	1	5032	5032	0.159	0.69502
RPE.m.1.2	24.4016	758.9		Residuals	16	505158	31572
RPE.m.1.3	26.0653	702
RPE.m.2.1	14.9018	408
RPE.m.2.2	28.1071	835.1		Significant codes:	*** <0.001	** <0.01	* <0.05	.<0.1	.<0.1
RPE.m.2.3	21.3488	595

## Sheet: d. Rarefied_beta_diversity_stat
Wild samples									Lab samples
#unweighted Unifrac distance adonis analysis									#unweighted Unifrac distance adonis analysis
Permutation: free									Permutation: free
Number of permutations: 999									Number of permutations: 999
uwUF.dist = UniFrac(GP, weighted=FALSE, normalized=TRUE)									uwUF.dist = UniFrac(GP, weighted=FALSE, normalized=TRUE)
adonis(uwUF.dist ~ Location * Time * Sex, data=sampledf, permutations = 999)									adonis(uwUF.dist ~ Location * Sex, data=sampledf, permutations = 999)
	Df	SumsOfSqs	MeanSqs	F.Model	R2	Pr(>F)				Df	SumsOfSqs	MeanSqs	F.Model	R2	Pr(>F)
Location	1	0.6766	0.67662	1.868	0.07523	0.001	***		Location	1	0.493	0.49303	1.5311	0.13102	0.005	**
Time	1	0.5316	0.53165	1.4678	0.05911	0.001	***		Sex	1	0.3662	0.36625	1.1374	0.09733	0.128
Sex	1	0.3927	0.39266	1.084	0.04366	0.149			Location:Sex	1	0.3276	0.32764	1.0175	0.08707	0.349
Location:Time	1	0.4184	0.41845	1.1552	0.04653	0.05	*		Residuals	8	2.5761	0.32201		0.68459
Location:Sex	1	0.3664	0.36641	1.0116	0.04074	0.365			Total	11	3.763			1
Time:Sex	1	0.4138	0.41378	1.1423	0.04601	0.055	.
Location:Time:Sex	1	0.3987	0.3987	1.1007	0.04433	0.134
Residuals	16	5.7955	0.36222		0.64439
Total	23	8.9938			1
									#weighted Unifrac distance adonis analysis
#weighted Unifrac distance adonis analysis									Version:1.0 StartHTML:0000000107 EndHTML:0000001174 StartFragment:0000000127 EndFragment:0000001156
wUF.dist = UniFrac(GP, weighted=TRUE, normalized=TRUE)									wUF.dist = UniFrac(GP, weighted=TRUE, normalized=TRUE)
adonis(wUF.dist ~ Location * Time * Sex, data=sampledf, permutations = 999)									adonis(wUF.dist ~ Location * Sex, data=sampledf, permutations = 999)
Permutation: free									Permutation: free
Number of permutations: 999									Number of permutations: 999
	Df	SumsOfSqs	MeanSqs	F.Model	R2	Pr(>F)				Df	SumsOfSqs	MeanSqs	F.Model	R2	Pr(>F)
Location	1	0.03511	0.03511	2.4085	0.06603	0.095	.		Location	1	0.009984	0.0099841	4.4759	0.30634	0.015	*
Time	1	0.06497	0.064969	4.4569	0.12218	0.03	*		Sex	1	0.002956	0.0029564	1.3254	0.09071	0.321
Sex	1	0.02419	0.024191	1.6595	0.04549	0.196			Location:Sex	1	0.001806	0.0018059	0.8096	0.05541	0.579
Location:Time	1	0.01109	0.011093	0.761	0.02086	0.465			Residuals	8	0.017845	0.0022306		0.54754
Location:Sex	1	0.00476	0.004758	0.3264	0.00895	0.772			Total	11	0.032591			1
Time:Sex	1	0.09298	0.09298	6.3784	0.17486	0.006	**
Location:Time:Sex	1	0.0654	0.065397	4.4863	0.12299	0.017	*
Residuals	16	0.23324	0.014577		0.43863
Total	23	0.53173			1
Significant codes:	*** <0.001	** <0.01	* <0.05	.<0.1	.<0.1

## Sheet: d.Lab_isolated_microbes
Species	Medium	Kingdom	Family	Order
Acetobacter persici	LB, MRS, SDAY	Bacteria	Acetobacteraceae	Rhodospirillales
Enterococcus faecalis	MRS	Bacteria	Enterococcaceae	Lactobacillales
Lactococcus lactis	MRS	Bacteria	Streptococcaceae	Lactobacillales
Micrococcus aloeverae	LB	Bacteria	Micrococcaceae	Actinomycetales
Staphylococcus capitis	LB	Bacteria	Staphylococcaceae	Coccus
Staphylococcus epidermidis	LB	Bacteria	Staphylococcaceae	Coccus
Staphylococcus hominis	LB	Bacteria	Staphylococcaceae	Coccus
Candida albicans	LB, SDAY	Fungi	Saccharomycetaceae	Saccharomycetales
Hanseniaspora uvarum	MRS	Fungi	Saccharomycetaceae	Saccharomycetales
Penicillium paneum	SDAY	Fungi	Trichocomaceae	Eurotiales
Pichia kudriavzevii	SDAY, LB	Fungi	Saccharomycetaceae	Saccharomycetales
Rhodotorula mucilaginosa	LB	Fungi	Sporidiobolaceae	Sporidiales
Saccharomycetes sp.	LB, SDAY	Fungi
