# Supplementary material for: Nutrient-Dependent Impact of Microbes on Drosophila suzukii Development
Source: mBio. 2018 Mar 20;9(2):e02199-17. doi: 10.1128/mBio.02199-17 (PMC5874910; doi:10.1128/mBio.02199-17)
Supplement: TABLE S2 [file mbo002183788st2.xlsx]

## Sheet: a_Dsuz_fruit_comparison
Species	Food	Treat	Number of tubes	Number of individuals	Avergae_emergence_days	Gender	Number of individuals	Average_Weight (mg)	Gender	Number of individuals	Average_Weight (mg)	Gender	Number of individuals	Average_WLd_Distance_um	Gender	Number of individuals	Average_WLd_Distance_um
Dmel	Blueberry	CR	6	164	11.9	Female	40	1.7225	Male	39	1.29308	Female	25	1546.95	Male	40	1359.63
Dmel	Blueberry	GF	5	0	NA	Female	0	NA	Male	0	NA	Female	0	NA	Male	0	NA
Dmel	Blueberry	GF+Micro	2	30	10.4	Female	8	2.17	Male	6	1.67	Female	15	1599.84	Male	13	1493.16
Dmel	Raspberry	CR	7	260	11	Female	22	2.04227	Male	22	1.53136	Female	28	1574.54	Male	30	1410.38
Dmel	Raspberry	GF	6	182	14.9	Female	30	1.42367	Male	32	1.13906	Female	29	1419.3	Male	14	1300.53
Dmel	Raspberry	GF+Micro	2	45	10.7	Female	11	2.39909	Male	11	1.69727	Female	16	1445.53	Male	20	1640.01
Dmel	Strawberry	CR	5	163	12.1	Female	31	1.84516	Male	38	1.35053	Female	38	1533.65	Male	41	1379.87
Dmel	Strawberry	GF	4	0	NA	Female	0	NA	Male	0	NA	Female	0	NA	Male	0	NA
Dmel	Strawberry	GF+Micro	3	43	11.1	Female	8	2.205	Male	12	1.75	Female	17	1607.64	Male	22	1447.37
Dsuz	Blueberry	CR	9	137	17.5	Female	33	1.56758	Male	25	1.1792	Female	42	1581.05	Male	55	1362.82
Dsuz	Blueberry	GF	11	0	NA	Female	0	NA	Male	0	NA	Female	0	NA	Male	0	NA
Dsuz	Blueberry	GF+Micro	8	45	15	Female	13	1.82	Male	7	1.39714	Female	25	1658.82	Male	8	1493.11
Dsuz	Raspberry	CR	9	192	12.3	Female	11	2.71364	Male	10	2.088	Female	39	1749.85	Male	31	1536.43
Dsuz	Raspberry	GF	8	166	15.3	Female	39	2.09179	Male	27	1.44444	Female	59	1669.12	Male	45	1449.11
Dsuz	Raspberry	GF+Micro	8	150	12.4	Female	28	2.77929	Male	19	2.01421	Female	59	1739.13	Male	45	1548.61
Dsuz	Strawberry	CR	5	121	15.7	Female	33	2.03758	Male	23	1.38478	Female	33	1712.52	Male	38	1512.41
Dsuz	Strawberry	GF	7	0	NA	Female	0	NA	Male	0	NA	Female	0	NA	Male	0	NA
Dsuz	Strawberry	GF+Micro	6	64	13.9	Female	13	2.39846	Male	19	1.66	Female	21	1708.93	Male	32	1505.55

## Sheet: b_Microbe_mono_rescue
Species	Food	Treatment	Number of individuals	Average_emergence_day	Gender	Number of individuals	Average_Weight (mg)	Gender	Number of individuals	Average_Weight (mg)	Gender	Number of individuals	Average_WLd_Distance_um	Gender	Number of individuals	Average_WLd_Distance_um
Dsuz	Blueberry	APE	51	19.4706	Female	15	0.686	Male	15	0.508	Female	18	1522.23	Male	20	1355.92
Dsuz	Blueberry	APO	59	19.4915	Female	26	1.01808	Male	16	0.724375	Female	14	1552.37	Male	11	1441.14
Dsuz	Blueberry	ATR	97	17.4433	Female	15	0.676667	Male	13	0.450769	Female	36	1557.23	Male	33	1388.57
Dsuz	Blueberry	CR	103	13.4951	Female	6	1.25417	Male	4	0.8075	Female	42	1581.05	Male	55	1362.82
Dsuz	Blueberry	DA	0	NA	Female	0	NA	Male	0	NA	Female	0	NA	Male	0	NA
Dsuz	Blueberry	DT	2	19	Female	1	0.48	Male	1	0.39	Female	0	NA	Male	1	1261.48
Dsuz	Blueberry	EF	1	27	Female	0	NA	Male	1	0.52	Female	0	NA	Male	0	NA
Dsuz	Blueberry	GF	0	NA	Female	0	NA	Male	0	NA	Female	0	NA	Male	0	NA
Dsuz	Blueberry	HU	47	12.8298	Female	16	1.55313	Male	23	1.19609	Female	17	1816.87	Male	22	1600.53
Dsuz	Blueberry	LB	18	21.5556	Female	10	1.021	Male	5	0.686	Female	9	1679.59	Male	5	1502.52
Dsuz	Blueberry	LL	4	20.25	Female	2	1.49	Male	2	0.705	Female	2	1706.13	Male	2	1498.33
Dsuz	Blueberry	LM	0	NA	Female	0	NA	Male	0	NA	Female	0	NA	Male	0	NA
Dsuz	Blueberry	LP	3	26.3333	Female	2	1.095	Male	0	NA	Female	1	1701.23	Male	3	1700.74
Dsuz	Blueberry	PK	107	18.5981	Female	42	0.659286	Male	31	0.505484	Female	38	1593.3	Male	28	1426.8
Dsuz	Blueberry	RM	63	19.5556	Female	32	0.66	Male	25	0.4496	Female	22	1494.6	Male	18	1341.84
Dsuz	Blueberry	SA	33	21.9091	Female	18	0.678889	Male	16	0.594375	Female	48	1595.57	Male	27	1429.88
Dsuz	Blueberry	SC	103	14.9903	Female	56	1.11357	Male	53	0.739623	Female	30	1698.52	Male	34	1503.4
Dsuz	Blueberry	STE	30	17.1	Female	16	1.17312	Male	14	0.76	Female	20	1628.71	Male	0	NA
Dsuz	Strawberry	APE	74	18.1757	Female	14	0.825	Male	20	0.5895	Female	26	1579.58	Male	30	1412.88
Dsuz	Strawberry	APO	70	17.7857	Female	12	0.701667	Male	11	0.493636	Female	20	1516.02	Male	13	1365.79
Dsuz	Strawberry	ATR	108	15.287	Female	41	0.956098	Male	43	0.687442	Female	49	1622.36	Male	38	1451.64
Dsuz	Strawberry	CR	210	13.7381	Female	38	1.17118	Male	25	0.8284	Female	85	1671.78	Male	88	1472.59
Dsuz	Strawberry	DA	34	17.2059	Female	24	0.8125	Male	11	0.592727	Female	21	1595.27	Male	11	1378.43
Dsuz	Strawberry	DT	0	NA	Female	0	NA	Male	0	NA	Female	0	NA	Male	0	NA
Dsuz	Strawberry	EF	0	NA	Female	0	NA	Male	0	NA	Female	0	NA	Male	0	NA
Dsuz	Strawberry	GF	0	NA	Female	0	NA	Male	0	NA	Female	0	NA	Male	0	NA
Dsuz	Strawberry	HU	56	14.1607	Female	31	1.44161	Male	27	1.01037	Female	28	1777.84	Male	25	1551.46
Dsuz	Strawberry	LB	18	16	Female	10	1.641	Male	5	1.06	Female	10	1783.37	Male	5	1562.5
Dsuz	Strawberry	LL	0	NA	Female	0	NA	Male	0	NA	Female	0	NA	Male	0	NA
Dsuz	Strawberry	LM	35	16.0857	Female	19	0.998947	Male	16	0.95875	Female	18	1641.59	Male	15	1537.56
Dsuz	Strawberry	LP	1	17	Female	0	NA	Male	0	NA	Female	0	NA	Male	0	NA
Dsuz	Strawberry	PK	123	16.626	Female	64	0.774531	Male	49	0.631633	Female	35	1602.83	Male	40	1482.24
Dsuz	Strawberry	RM	69	20.2174	Female	32	0.795	Male	27	0.522963	Female	23	1579.33	Male	22	1393.69
Dsuz	Strawberry	SA	62	17.4032	Female	47	0.961064	Male	36	0.775	Female	60	1680.61	Male	45	1491.42
Dsuz	Strawberry	SC	149	13.5973	Female	46	1.40065	Male	55	1.02309	Female	36	1723.27	Male	36	1576.59
Dsuz	Strawberry	STE	39	16.4359	Female	18	1.29667	Male	7	0.917143	Female	16	1660.05	Male	12	1423.91

## Sheet: c_Microbe_dual_rescue
Species	Food	Treatment	Number of individuals	Average_emergence_day	Gender	Number of individuals	Average_Weight( mg)	Gender	Number of individuals	Average_Weight (mg)
Dsuz	Blueberry	APE	25	15.48	Female	9	0.672222	Male	6	0.51
Dsuz	Blueberry	APE+SC	23	14.913	Female	6	0.571667	Male	12	0.610833
Dsuz	Blueberry	SC	24	12.9167	Female	7	1.34571	Male	7	0.801429
Dsuz	Strawberry	APE	34	15.4118	Female	15	0.747333	Male	7	0.731429
Dsuz	Strawberry	APE+SC	65	13.1538	Female	26	1.35308	Male	16	0.9125
Dsuz	Strawberry	SC	58	13.1552	Female	24	1.51875	Male	9	1.12778

## Sheet: d_HK_bacteria_rescue
Species	Food	Microbe	Status of microbe	OD600	Number of individuals	Average_emergence_day	Gender	Number of individuals	Average_Weight (mg)	Gender	Number of individuals	Average_Weight (mg)
Dsuz	Blueberry	APE	Heat-killed	0.1	1	26	Female	1	0.88	Male	0	NA
Dsuz	Blueberry	APE	Heat-killed	1	1	27	Female	1	0.63	Male	0	NA
Dsuz	Blueberry	APE	Heat-killed	10	10	14	Female	4	1.0475	Male	6	0.685
Dsuz	Blueberry	APE	Live	0.1	25	15.48	Female	9	0.672222	Male	6	0.51
Dsuz	Blueberry	APE	Live	1	20	16.6	Female	9	0.966667	Male	9	0.512222
Dsuz	Blueberry	APE	Live	10	10	14.4	Female	4	0.345	Male	6	0.748333
Dsuz	Blueberry	SC	Heat-killed	0.1	1	25	Female	1	0.16	Male	0	NA
Dsuz	Blueberry	SC	Heat-killed	1	6	19	Female	4	0.625	Male	0	NA
Dsuz	Blueberry	SC	Heat-killed	10	27	20.5556	Female	9	0.815556	Male	8	0.7075
Dsuz	Blueberry	SC	Live	0.1	24	12.9167	Female	7	1.34571	Male	7	0.801429
Dsuz	Blueberry	SC	Live	1	47	14.0851	Female	12	1.01667	Male	10	0.679
Dsuz	Blueberry	SC	Live	10	88	16.4773	Female	35	0.938857	Male	42	0.704762
Dsuz	Strawberry	APE	Heat-killed	0.1	0	NA	Female	0	NA	Male	0	NA
Dsuz	Strawberry	APE	Heat-killed	1	0	NA	Female	0	NA	Male	0	NA
Dsuz	Strawberry	APE	Heat-killed	10	10	15.2	Female	4	1.085	Male	6	0.973333
Dsuz	Strawberry	APE	Live	0.1	34	15.4118	Female	17	0.725294	Male	7	0.731429
Dsuz	Strawberry	APE	Live	1	24	13.875	Female	12	1.2325	Male	12	1.02667
Dsuz	Strawberry	APE	Live	10	21	14.2381	Female	8	1.2175	Male	4	0.69
Dsuz	Strawberry	SC	Heat-killed	0.1	0	NA	Female	0	NA	Male	0	NA
Dsuz	Strawberry	SC	Heat-killed	1	13	17.8462	Female	6	1.415	Male	5	0.788
Dsuz	Strawberry	SC	Heat-killed	10	14	17.5714	Female	8	1.19875	Male	6	0.703333
Dsuz	Strawberry	SC	Live	0.1	58	13.1552	Female	24	1.51875	Male	9	1.12778
Dsuz	Strawberry	SC	Live	1	82	12.5122	Female	32	1.42	Male	26	1.01385
Dsuz	Strawberry	SC	Live	10	121	13.6529	Female	38	1.09079	Male	35	0.775143

## Sheet: e_Nutrition_rescue_rescue
Species	Food	Treatment	Number of individuals	Average_emergence_day	Gender	Number of individuals	Average_Weight (mg)	Gender	Number of individuals	Average_Weight (mg)		Category	Nutrient	g/100g	Casein + vitamin	Mix
Dsuz	Blueberry	BSA	13	24.0769	Female	7	0.907143	Male	6	0.608333		Yeast	Yeast	5	0	0
Dsuz	Blueberry	Casein	43	23.5116	Female	6	0.573333	Male	4	0.6425		Protein	Casein	2	2	1
Dsuz	Blueberry	Casein.vitamin	23	26.4348	Female	9	0.625556	Male	13	0.517692		Protein	BSA	2	0	1
Dsuz	Blueberry	Coconut_oil	0	NA	Female	0	NA	Male	0	NA		Lipid	Lard	0.38	0	0.19
Dsuz	Blueberry	CR	89	13.9438	Female	55	0.844727	Male	33	0.581212		Lipid	Coconut oil	0.38	0	0.19
Dsuz	Blueberry	GF	0	NA	Female	0	NA	Male	0	NA		Sugar	Sucrose	4	0	0
Dsuz	Blueberry	Glucose	0	NA	Female	0	NA	Male	0	NA		Sugar	Glucose	4	0	0
Dsuz	Blueberry	Lard	0	NA	Female	0	NA	Male	0	NA		Vitamin	Vitamin + minerals	0.64	0.64	0.64
Dsuz	Blueberry	Mix	39	25.3333	Female	19	1.00211	Male	18	0.705556
Dsuz	Blueberry	Sucrose	0	NA	Female	0	NA	Male	0	NA
Dsuz	Blueberry	Vitamin	0	NA	Female	0	NA	Male	0	NA
Dsuz	Blueberry	Yeast	94	12.6064	Female	49	1.71918	Male	37	1.20297
Dsuz	Strawberry	BSA	3	22	Female	1	0.53	Male	2	0.81
Dsuz	Strawberry	Casein	57	22.5614	Female	32	0.890625	Male	18	0.696111
Dsuz	Strawberry	Casein.vitamin	42	21.4048	Female	23	1.16435	Male	17	0.712353
Dsuz	Strawberry	Coconut_oil	0	NA	Female	0	NA	Male	0	NA
Dsuz	Strawberry	CR	116	12.6983	Female	32	1.21063	Male	33	0.878485
Dsuz	Strawberry	GF	0	NA	Female	0	NA	Male	0	NA
Dsuz	Strawberry	Glucose	0	NA	Female	0	NA	Male	0	NA
Dsuz	Strawberry	Lard	0	NA	Female	0	NA	Male	0	NA
Dsuz	Strawberry	Mix	27	26.1852	Female	9	0.781111	Male	6	0.59
Dsuz	Strawberry	Sucrose	0	NA	Female	0	NA	Male	0	NA
Dsuz	Strawberry	Vitamin	0	NA	Female	0	NA	Male	0	NA
Dsuz	Strawberry	Yeast	111	14.0721	Female	52	1.53346	Male	40	1.14625

## Sheet: f_qPCR_Cq_data
ID	Sample ID	Species	Treatment	Food	Time_Days	Cq_rpl32	Cq_InR		#efficiency of rpl32 primers: 1.941
A1	CR-BB-2.1	Dsuz	CR	Blueberry	2	23.06	40		#efficiency of InR primers: 1.902
A2	CR-BB-2.2	Dsuz	CR	Blueberry	2	21.53	40
A3	CR-BB-2.3	Dsuz	CR	Blueberry	2	23.44	27.25
A4	CR-BB-2.4	Dsuz	CR	Blueberry	2	19.38	28.12
A5	CR-BB-2.5	Dsuz	CR	Blueberry	2	16.73	29.61
A6	CR-BB-2.6	Dsuz	CR	Blueberry	2	19.39	29.75
A7	CR-BB-2.7	Dsuz	CR	Blueberry	2	19.47	27.02
A8	CR-BB-2.8	Dsuz	CR	Blueberry	2	16.74	27.8
A9	CR-BB-2.9	Dsuz	CR	Blueberry	2	17.19	26.33
E1	CR-BB-5.1	Dsuz	CR	Blueberry	5	21.86	40
E2	CR-BB-5.2	Dsuz	CR	Blueberry	5	22.12	40
E3	CR-BB-5.3	Dsuz	CR	Blueberry	5	23.22	31.74
E4	CR-BB-5.4	Dsuz	CR	Blueberry	5	22.59	34.04
E5	CR-BB-5.5	Dsuz	CR	Blueberry	5	21.87	35.15
E7	CR-BB-5.6	Dsuz	CR	Blueberry	5	18.29	35.34
E6	CR-BB-5.7	Dsuz	CR	Blueberry	5	24.43	40
E8	CR-BB-5.8	Dsuz	CR	Blueberry	5	19.54	34.33
E9	CR-BB-5.9	Dsuz	CR	Blueberry	5	19.75	33.1
B1	CR-SB-2.1	Dsuz	CR	Strawberry	2	18.49	40
B2	CR-SB-2.2	Dsuz	CR	Strawberry	2	17.89	38.28
B3	CR-SB-2.3	Dsuz	CR	Strawberry	2	22.55	28.3
B4	CR-SB-2.4	Dsuz	CR	Strawberry	2	20.09	30.32
B5	CR-SB-2.5	Dsuz	CR	Strawberry	2	19.29	27.61
B7	CR-SB-2.6	Dsuz	CR	Strawberry	2	19.13	29.4
B8	CR-SB-2.7	Dsuz	CR	Strawberry	2	18.26	28.36
B9	CR-SB-2.8	Dsuz	CR	Strawberry	2	18.23	28
F1	CR-SB-5.1	Dsuz	CR	Strawberry	5	19.1	40
F2	CR-SB-5.2	Dsuz	CR	Strawberry	5	18.14	40
F3	CR-SB-5.3	Dsuz	CR	Strawberry	5	23.34	40
F5	CR-SB-5.4	Dsuz	CR	Strawberry	5	33.28	40
F4	CR-SB-5.5	Dsuz	CR	Strawberry	5	27.16	35.99
F6	CR-SB-5.6	Dsuz	CR	Strawberry	5	29.4	40
F8	CR-SB-5.7	Dsuz	CR	Strawberry	5	25.62	36.73
F9	CR-SB-5.8	Dsuz	CR	Strawberry	5	24.39	40
C1	GF-BB-2.1	Dsuz	GF	Blueberry	2	20.77	38.61
C2	GF-BB-2.2	Dsuz	GF	Blueberry	2	22.62	24.37
C3	GF-BB-2.3	Dsuz	GF	Blueberry	2	21.01	24.97
C4	GF-BB-2.4	Dsuz	GF	Blueberry	2	21.07	28.47
C5	GF-BB-2.5	Dsuz	GF	Blueberry	2	19.36	25.15
C6	GF-BB-2.6	Dsuz	GF	Blueberry	2	19.8	25.98
C7	GF-BB-2.7	Dsuz	GF	Blueberry	2	17.59	27.59
C8	GF-BB-2.8	Dsuz	GF	Blueberry	2	17.47	26.12
C9	GF-BB-2.9	Dsuz	GF	Blueberry	2	17.2	26.25
G1	GF-BB-5.1	Dsuz	GF	Blueberry	5	22.55	33.07
G2	GF-BB-5.2	Dsuz	GF	Blueberry	5	19.67	27.14
G3	GF-BB-5.3	Dsuz	GF	Blueberry	5	20.46	26.38
G4	GF-BB-5.4	Dsuz	GF	Blueberry	5	18.62	25.33
G5	GF-BB-5.5	Dsuz	GF	Blueberry	5	18.38	26.41
G6	GF-BB-5.6	Dsuz	GF	Blueberry	5	17.48	25.53
G7	GF-BB-5.7	Dsuz	GF	Blueberry	5	17.03	25.74
D1	GF-SB-2.1	Dsuz	GF	Strawberry	2	20.28	40
D2	GF-SB-2.2	Dsuz	GF	Strawberry	2	18.73	35.76
D3	GF-SB-2.3	Dsuz	GF	Strawberry	2	22.5	27.46
D4	GF-SB-2.4	Dsuz	GF	Strawberry	2	22.64	27.4
D5	GF-SB-2.5	Dsuz	GF	Strawberry	2	19.64	26.12
D6	GF-SB-2.6	Dsuz	GF	Strawberry	2	17.87	25.26
D7	GF-SB-2.7	Dsuz	GF	Strawberry	2	17.62	24.75
D8	GF-SB-2.8	Dsuz	GF	Strawberry	2	17.03	24.41
H1	GF-SB-5.1	Dsuz	GF	Strawberry	5	21.1	34.49
H2	GF-SB-5.2	Dsuz	GF	Strawberry	5	19.51	40
H3	GF-SB-5.3	Dsuz	GF	Strawberry	5	20.35	27.08
H4	GF-SB-5.4	Dsuz	GF	Strawberry	5	19.59	26.27
H5	GF-SB-5.5	Dsuz	GF	Strawberry	5	19.43	26.2
H6	GF-SB-5.6	Dsuz	GF	Strawberry	5	18.39	24.84
H7	GF-SB-5.7	Dsuz	GF	Strawberry	5	18.21	24.28
